# Supplementary material for: Creation of Superhydrophobic and Superhydrophilic Surfaces on ABS Employing a Nanosecond Laser
Source: Materials (Basel). 2018 Dec 14;11(12):2547. doi: 10.3390/ma11122547 (PMC6316655; doi:10.3390/ma11122547)
Supplement: Supplementary file 1 [file materials-11-02547-s001.zip]

Archive with 1 entries (1 files):
- materials-405933-SI.mp4
